# Supplementary material for: Trehalose-Based Nucleolipids as Nanocarriers for Autophagy Modulation: An In Vitro Study
Source: Pharmaceutics. 2022 Apr 13;14(4):857. doi: 10.3390/pharmaceutics14040857 (PMC9026460; doi:10.3390/pharmaceutics14040857)
Supplement: Supplementary file 1 [file pharmaceutics-14-00857-s001.zip]

Archive with 1 entries (1 files):
- pharmaceutics-1668089-supplementary.pdf
